# Supplementary material for: On the Road towards Small-Molecule Programmed Cell Death 1 Ligand 1 Positron Emission Tomography Tracers: A Ligand-Based Drug Design Approach
Source: Pharmaceuticals (Basel). 2023 Jul 24;16(7):1051. doi: 10.3390/ph16071051 (PMC10385977; doi:10.3390/ph16071051)
Supplement: Supplementary file 1 [file pharmaceuticals-16-01051-s001.zip]

Archive with 1 entries (1 files):
- pharmaceuticals-2498599-supplementary.pdf
